# Supplementary material for: Geometric variation of the human tibia-fibula: a public dataset of tibia-fibula surface meshes and statistical shape model
Source: PeerJ. 2023 Feb 16;11:e14708. doi: 10.7717/peerj.14708 (PMC9939022; doi:10.7717/peerj.14708)
Supplement: Supplemental Information 2 [file peerj-11-14708-s002.zip]

Archive with 14 entries (14 files):
- PC1_minus-3SD_animation.gif
- PC1_plus-3SD_animation.gif
- PC2_minus-3SD_animation.gif
- PC2_plus-3SD_animation.gif
- PC3_minus-3SD_animation.gif
- PC3_plus-3SD_animation.gif
- PC4_minus-3SD_animation.gif
- PC4_plus-3SD_animation.gif
- PC5_minus-3SD_animation.gif
- PC5_plus-3SD_animation.gif
- PC6_minus-3SD_animation.gif
- PC6_plus-3SD_animation.gif
- PC7_minus-3SD_animation.gif
- PC7_plus-3SD_animation.gif
